# Supplementary material for: Glomerular Organization in the Antennal Lobe of the Oriental Fruit Fly Bactrocera dorsalis
Source: Front Neuroanat. 2018 Aug 29;12:71. doi: 10.3389/fnana.2018.00071 (PMC6127620; doi:10.3389/fnana.2018.00071)
Supplement: Supplementary Presentation 1 — Interactive 3D AL atlas of a male oriental fruit fly. This file can be opened by the Amira (version 5.4 or higher) software, and the name and corresponding location of each glomerulus can be viewed by using the “Surface Editor” module in Amira. [file Presentation_1.zip]

Archive with 1 entries (1 files):
- Supplement 2.surf
